# Supplementary material for: “I know what to say now” Students’ evaluation and utilisation of Accidental Counsellor Training
Source: PLoS One. 2025 Oct 6;20(10):e0333879. doi: 10.1371/journal.pone.0333879 (PMC12500132; doi:10.1371/journal.pone.0333879)
Supplement: S1 File — (CSV) [file pone.0333879.s001.csv]

RecordedDate	Trainingyear	Trainingyear_other	Q3_1	Q3_2	Q3_3	Q3_4	Q3_5	Q3_6	Q5_1	Q5_2	Q5_3	Q5_4	Q5_5	Q5_6	Q5_7	Q5_8	Q5_9	Q4_1	Q4_2	Q4_3	Q4_4	Q4_5	Q4_6	Q4_7	Gender	Agegroup	SchoolDegree	Courseyear	Livingarrangements	Q3_1_agree	Q3_2_agree	Q3_3_agree	Q3_6_agree	Q4_1_agree	Q4_2_agree	Q4_3_agree	Q4_4_agree	Q4_5_agree	Q4_6_agree	Q4_7_agree	Q3_4_disagree	Q3_5_disagree	Q3_6_disagree	Q5_1_1ormore	Q5_2_1ormore	Q5_3_1ormore	Q5_4_1ormore	Q5_5_1ormore	Q5_6_1ormore
21/10/2021 4:34	2021		1	1	1	1	1		3	2	2	2	2	2	2	1	2	2	3	3	3	3	4	3	2	5	6	3	2	1	1	1		1	1	1	1	1	2	1	2	2		1	1	1	1	1	1
21/10/2021 18:43	2021		4	4	4	2	4		4	4	4	4	4	4	4	4	4	5	5	5	5	5	5	5	1	3	8	1	6	2	2	2		2	2	2	2	2	2	2	2	1		1	1	1	1	1	1
23/10/2021 5:27	3								0																99	2	6	2																0
27/10/2021 16:50	2020		4	4	4	2	1	4	1	0	1	0	2	1	0	0	0	4	4	4	4	4	4	4	2	3	3	99	5	2	2	2	2	2	2	2	2	2	2	2	2	2	1	1	0	1	0	1	1
27/10/2021 17:03	2020		5	5	4	1	1	2	2	0	2	1	2	1	0	0	0	4	4	4	4	4	5	2	1	2	3	2	4	2	2	2	1	2	2	2	2	2	2	1	2	2	2	1	0	1	1	1	1
27/10/2021 17:06	2020		4	5	5	1	1	3	2	0	1	0	2	1	0	0	0	4	4	5	5	5	5	4	1	2	2	1	5	2	2	2	1	2	2	2	2	2	2	2	2	2	1	1	0	1	0	1	1
27/10/2021 17:10	2020		4	3	4	2	1	2	2	0	3	0	5	2	0	0	0	4	2	5	4	4	5	4	2	1	2	3	1	2	1	2	1	2	1	2	2	2	2	2	2	2	2	1	0	1	0	1	1
27/10/2021 17:40	2020		4	4	5	2	1	3	1	0	5	0	3	2	0	0	0	4	4	5	5	5	4	4	1	2	1	1	5	2	2	2	1	2	2	2	2	2	2	2	2	2	1	1	0	1	0	1	1
27/10/2021 17:58	2020		5	4	2	2	1	2	1	1	3	1	3	1	1	0	0	4	4	5	5	4	5	3	2	2	3	2	4	2	2	1	1	2	2	2	2	2	2	1	2	2	2	1	1	1	1	1	1
27/10/2021 20:07	2020		4	4	2	2	1	2	2	0	4	0	2	2	0	0	0	4	4	5	5	5	5	5	1	1	2	2	1	2	2	1	1	2	2	2	2	2	2	2	2	2	2	1	0	1	0	1	1
27/10/2021 22:18	2020		4	4	5	1	1	4	2	0	2	0	3	1	1	0	0	4	3	5	5	5	4	5	1	1	6	1	1	2	2	2	2	2	1	2	2	2	2	2	2	2	1	1	0	1	0	1	1
27/10/2021 22:35
27/10/2021 23:25	2021		99
27/10/2021 23:31	2020		3	1	2	1	1	3	3	0	3	0	2	0	0	0	0	3	2	4	2	4	4	4	2	3	3	2	5	1	1	1	1	1	1	2	1	2	2	2	2	2	1	1	0	1	0	1	0
28/10/2021 2:59	2021
28/10/2021 16:00	2020		4	2	5	2	1	5	5	1	4	1	5	5	1	0	1	4	5	5	4	4	4	2	1	1	6	1	1	2	1	2	2	2	2	2	2	2	2	1	2	2	1	1	1	1	1	1	1
28/10/2021 19:01	2020																4
28/10/2021 21:07	2020		5	5	4	1	1	1	3	1	5	1	5	5	1	0	0	5	5	5	5	5	5	5	2	2	8	2	1	2	2	2	1	2	2	2	2	2	2	2	2	2	2	1	1	1	1	1	1
28/10/2021 23:34	2020		4	4	3	2	1	2	3	0	3	0	1	0	0	0	0	4	4	4	4	4	4	4	2	2	4	3	1	2	2	1	1	2	2	2	2	2	2	2	2	2	2	1	0	1	0	1	0
29/10/2021 6:09	2020		5	5	4	1	1	2	3	1	2	0	3	1	0	0	0	4	4	5	5	5	4	5	2	1	5	3	1	2	2	2	1	2	2	2	2	2	2	2	2	2	2	1	1	1	0	1	1
30/10/2021 18:20	2020		5	5	2	1	2	2	5	1	5	1	5	5	1	0	0	4	5	5	5	5	5	5	2	2	4	1	1	2	2	1	1	2	2	2	2	2	2	2	2	2	2	1	1	1	1	1	1
30/10/2021 19:15	2020		4	4	2	1	2	3	0	0	3	0	3	0	0	1	0	4	4	4	4	4	4	4	2	4	5	2	1	2	2	1	1	2	2	2	2	2	2	2	2	2	1	0	0	1	0	1	0
31/10/2021 16:04	2020		5	4	1	2	1	3	4	4	5	4	3	5	2	4	4	4	4	4	4	4	5	3	1	1	6	3	1	2	2	1	1	2	2	2	2	2	2	1	2	2	1	1	1	1	1	1	1
4/11/2021 1:44	2020
7/11/2021 16:44	2020		4	4	3	2	3	3	2	2	3	2	3	0	0	0	0	4	3	4	4	4	4	4	2	1	2	3	3	2	2	1	1	2	1	2	2	2	2	2	2	1	1	1	1	1	1	1	0
7/11/2021 16:56
7/11/2021 18:56	2020		4	4	2	2	2	3	3	3	4	5	5	3	2	0	0	3	4	5	5	5	5	5	1	2	4	2	4	2	2	1	1	1	2	2	2	2	2	2	2	2	1	1	1	1	1	1	1
9/11/2021 22:35	2020		4	4	3	1	1	4	1	0	1	0	1	0	0	0	0	4	4	4	4	4	4	4	2	2	4	3	5	2	2	1	2	2	2	2	2	2	2	2	2	2	1	1	0	1	0	1	0
11/11/2021 18:48	2020		5	4	5	2	1	2																						2	2	2	1								2	2	2
12/11/2021 19:52	2020		4	4	5	1	2	4	4	0	4	0	5	1	0	0	0	4	4	5	5	5	5	5	2	1	2	1	1	2	2	2	2	2	2	2	2	2	2	2	2	2	1	1	0	1	0	1	1
14/11/2021 15:18	2020
15/11/2021 2:42	2020		4	4	3	1	1	5	2	2	4	1	5	2	1	0	0	4	5	5	5	5	5	5	2	5	5	1	6	2	2	1	2	2	2	2	2	2	2	2	2	2	1	1	1	1	1	1	1
13/12/2021 17:24	2020		5	5	5	2	1	4	2	0	3	0	3	1	1	0	0	5	4	5	4	5	4	4	1	1	6	1	1	2	2	2	2	2	2	2	2	2	2	2	2	2	1	1	0	1	0	1	1
15/12/2021 22:14	2020		4	4	4	1	2	2	0	0	0	0	0	0	0	0	0	5	4	4	4	4	4	4	1	2	3	3	2	2	2	2	1	2	2	2	2	2	2	2	2	2	2	0	0	0	0	0	0
16/12/2021 19:26	2020		4	4	4	3	1	3	0	0	3	1	3	1	0	0	0	4	4	5	4	4	4	4	2	2	4	3	5	2	2	2	1	2	2	2	2	2	2	2	1	2	1	0	0	1	1	1	1
17/12/2021 15:53	2020		4	4	3	1	1	2	2	0	1	0	2	1	0	0	0	4	4	5	4	5	5	4	2	2	4	2	5	2	2	1	1	2	2	2	2	2	2	2	2	2	2	1	0	1	0	1	1
5/6/2022 20:03	2021		4	4	4	2	1	4	2	0	5	0	5	1	0	0	0	4	4	4	4	4	4	4	2	1	2	1	1	2	2	2	2	2	2	2	2	2	2	2	2	2	1	1	0	1	0	1	1
5/6/2022 20:07	2021		4	4	2	1	1	3	4	3	4	0	4	0	1	2	0	4	3	4	5	5	5	5	2	1	2	4	5	2	2	1	1	2	1	2	2	2	2	2	2	2	1	1	1	1	0	1	0
5/6/2022 20:08	2021		4	4	4	1	1	2	5	1	5	0	5	2	0	0	0	5	4	5	5	5	5	5	2	2	3	3	4	2	2	2	1	2	2	2	2	2	2	2	2	2	2	1	1	1	0	1	1
5/6/2022 20:13	2021		5	5	5	2	1	4	3	2	3	0	3	2	1	1	0	5	4	5	5	4	5	5	2	1	8	1	5	2	2	2	2	2	2	2	2	2	2	2	2	2	1	1	1	1	0	1	1
5/6/2022 20:13	2021		4	4	2	2	1	3	3	2	4	0	5	1	0	0	0	5	4	5	5	5	5	5	1	1	3	1	1	2	2	1	1	2	2	2	2	2	2	2	2	2	1	1	1	1	0	1	1
5/6/2022 20:15	2021		4	4	4	2	1	4	3	3	4	1	5	4	1	2	0	4	2	5	5	5	3	4	2	1	6	1	1	2	2	2	2	2	1	2	2	2	1	2	2	2	1	1	1	1	1	1	1
5/6/2022 20:20	2021		5	5	5	1	1	4	3	2	5	0	5	1	0	0	0	4	2	5	5	5	3	5	1	1	2	3	1	2	2	2	2	2	1	2	2	2	1	2	2	2	1	1	1	1	0	1	1
5/6/2022 21:39	2021		3	3	3	2	2	3	0	0	5	0	0	0	0	0	0	4	4	4	4	3	4	4	1	2	2	1	1	1	1	1	1	2	2	2	2	1	2	2	2	2	1	0	0	1	0	0	0
5/6/2022 21:42	2021		4	4	2	1	1	3	1	0	2	0	1	3	0	0	0	4	4	4	5	5	5	4	2	1	3	1	4	2	2	1	1	2	2	2	2	2	2	2	2	2	1	1	0	1	0	1	1
6/6/2022 4:40	2021		4	4	5	1	1	3	4	2	4	1	5	4	1	3	0	5	4	5	5	5	5	5	2	2	3	1	4	2	2	2	1	2	2	2	2	2	2	2	2	2	1	1	1	1	1	1	1
6/6/2022 4:52	2021		3	4	2	1	2	2	1	2	4	1	3	2	1	0	0	4	4	4	4	4	4	4	2	2	5	1	5	1	2	1	1	2	2	2	2	2	2	2	2	2	2	1	1	1	1	1	1
6/6/2022 5:04	2021		4	4	3	2	1	2	3	1	5	1	5	2	1	1	0	5	4	5	4	5	4	4	2	2	1	3	4	2	2	1	1	2	2	2	2	2	2	2	2	2	2	1	1	1	1	1	1
6/6/2022 5:59	2021		5	4	4	1	3	4	1	0	0	0	0	0	0	2	0	4	4	4	5	5	4	5	2	2	4	3	2	2	2	2	2	2	2	2	2	2	2	2	2	1	1	1	0	0	0	0	0
6/6/2022 6:43	2021		5	4	5	1	1	2	5	2	3	0	0	1	1	0	0	4	4	5	4	4	4	4	1	2	2	3	4	2	2	2	1	2	2	2	2	2	2	2	2	2	2	1	1	1	0	0	1
7/6/2022 1:00	2021		4	4	3	3	4	4	0	1	1	1	1	1	0	0	0	4	4	4	4	4	4	4	1	3	4	1	3	2	2	1	2	2	2	2	2	2	2	2	1	1	1	0	1	1	1	1	1
7/6/2022 23:32	3		4	4	5	1	1	5	5	2	5	1	5	1	0	0	0	4	3	5	4	4	4	4	1	3	3	99	2	2	2	2	2	2	1	2	2	2	2	2	2	2	1	1	1	1	1	1	1
8/6/2022 1:54	2021		5	5	5	1	1	1	0	0	1	0	1	0	0	0	0	1	1	1	1	1	1	1	2	3	2	1	2	2	2	2	1	1	1	1	1	1	1	1	2	2	2	0	0	1	0	1	0
8/6/2022 19:04	2021		3	3	2	2	4	2	3	0	5	0	5	1	0	0	0	4	4	5	3	4	4	4	2	1	2	2	1	1	1	1	1	2	2	2	1	2	2	2	2	1	2	1	0	1	0	1	1
9/6/2022 3:22	2021		1	1	4	2	1	1	2	2	4	1	5	2	2	0	1	5	4	5	5	5	5	5	2	2	6	2	1	1	1	2	1	2	2	2	2	2	2	2	2	2	2	1	1	1	1	1	1
9/6/2022 23:21	2021		4	4	3	1	1	2	1	0	1	1	2	1	0	0	0	4	4	4	4	4	4	4	2	2	8	99	5	2	2	1	1	2	2	2	2	2	2	2	2	2	2	1	0	1	1	1	1
12/6/2022 19:50	2020
12/6/2022 20:23	2021
13/6/2022 0:00	2021		4	4	4	2	1	3																						2	2	2	1								2	2	1
13/6/2022 6:27	2021		5	5	5	3	2	3	1	0	1	0	1	1	0	0	0	4	4	5	5	5	5	5	1	2	8	1	1	2	2	2	1	2	2	2	2	2	2	2	1	2	1	1	0	1	0	1	1
13/6/2022 23:26	2021		5	5	4	2	1	4	3	1	3	1	3	3	1	0	0	5	5	5	5	5	5	5	2	2	5	2	6	2	2	2	2	2	2	2	2	2	2	2	2	2	1	1	1	1	1	1	1
19/6/2022 7:37	2021		4	4	4	2	2	1	2	0	2	2	3	1	0	0	0	4	4	4	4	4	4	4	2	1	2	3	1	2	2	2	1	2	2	2	2	2	2	2	2	2	2	1	0	1	1	1	1
20/6/2022 22:25	2021
22/6/2022 23:34	2021		4	4	3	1	2	4	3	3	5	3	2	0	1	5	0	4	4	5	4	4	2	3	2	1	6	1	1	2	2	1	2	2	2	2	2	2	1	1	2	2	1	1	1	1	1	1	0
25/6/2022 0:56	2021		4	4	3	2	2	3	0	0	2	0	0	0	0	0	0	3	3	5	5	5	5	5	2	1	5	2	1	2	2	1	1	1	1	2	2	2	2	2	2	2	1	0	0	1	0	0	0
5/7/2022 19:10	2021		4	4	5	3	1	4	3	2	3	0	4	1	1	0	0	4	3	5	5	5	5	5	2	1	3	1	1	2	2	2	2	2	1	2	2	2	2	2	1	2	1	1	1	1	0	1	1
5/7/2022 19:31	2021		4	4	2	2	1	2	2	1	4	1	4	2	1	1	1	4	4	5	4	5	4	4	2	2	3	2	3	2	2	1	1	2	2	2	2	2	2	2	2	2	2	1	1	1	1	1	1
5/7/2022 21:28	2021		4	4	3	1	1	4	4	1	3	1	4	3	1	0	0	4	4	4	4	4	5	3	2	1	3	1	2	2	2	1	2	2	2	2	2	2	2	1	2	2	1	1	1	1	1	1	1
5/7/2022 22:08	2021		4	5	5	1	2	4	4	4	3	0	4	5	5	5	0	5	2	5	5	5	5	5	2	2	4	2	2	2	2	2	2	2	1	2	2	2	2	2	2	2	1	1	1	1	0	1	1
5/7/2022 23:44	2021		4	4	4	2	4	4	4	4	4	4	4	4	4	4	4	4	4	4	4	4	4	4	2	1	4	4	1	2	2	2	2	2	2	2	2	2	2	2	2	1	1	1	1	1	1	1	1
6/7/2022 0:03	2021		5	5	2	1	1	1	5	2	5	1	5	5	1	5	0	5	5	5	5	5	5	5	2	1	2	4	4	2	2	1	1	2	2	2	2	2	2	2	2	2	2	1	1	1	1	1	1
6/7/2022 2:49	2021		4	4	4	2	2	4	1	1	1	0	1	1	0	0	0	4	3	4	4	4	4	4	1	3	4	2	3	2	2	2	2	2	1	2	2	2	2	2	2	2	1	1	1	1	0	1	1
6/7/2022 3:31	2021		2	3	4	2	2	5	3	0	0	0	0	0	0	0	0	5	2	5	2	2	4	2	2	1	6	3	1	1	1	2	2	2	1	2	1	1	2	1	2	2	1	1	0	0	0	0	0
6/7/2022 4:23	2021		4	3	2	1	2	2	2	0	1	0	2	1	0	0	0	3	4	4	4	3	3	3	1	3	4	99	6	2	1	1	1	1	2	2	2	1	1	1	2	2	2	1	0	1	0	1	1
6/7/2022 18:17	2021		4	4	4	1	2	5	0	0	5	0	2	3	0	1	0	4	4	5	5	5	5	5	2	2	4	3	1	2	2	2	2	2	2	2	2	2	2	2	2	2	1	0	0	1	0	1	1
8/7/2022 3:05	2021		4	4	5	1	1	5	2	2	4	1	2	2	1	0	0	5	5	5	5	5	4	5	1	2	4	2	3	2	2	2	2	2	2	2	2	2	2	2	2	2	1	1	1	1	1	1	1
8/7/2022 6:39	2021		4	4	4	1	2	4	1	1	5	0	1	2	0	0	0	4	4	4	4	5	5	5	2	1	2	2	4	2	2	2	2	2	2	2	2	2	2	2	2	2	1	1	1	1	0	1	1
12/7/2022 17:43	2021		4	4	4	3	1	3	0	0	3	0	0	0	0	0	0	4	4	5	5	4	5	3	2	1	2	1	1	2	2	2	1	2	2	2	2	2	2	1	1	2	1	0	0	1	0	0	0
12/7/2022 19:05	2021
[truncated: 6 more columns]
